# Supplementary material for: Access to New Cytotoxic Triterpene and Steroidal Acid-TEMPO Conjugates by Ugi Multicomponent-Reactions
Source: Int J Mol Sci. 2021 Jul 1;22(13):7125. doi: 10.3390/ijms22137125 (PMC8268079; doi:10.3390/ijms22137125)
Supplement: Supplementary file 1 [file ijms-22-07125-s001.zip]

Archive with 1 entries (1 files):
- ijms-1237369-supplementary.pdf
